# Supplementary material for: Differences in Stride Characteristics Between Lead and Wheel Horses in Competitive Chuckwagon Racing
Source: Animals (Basel). 2026 Jun 18;16(12):1890. doi: 10.3390/ani16121890 (PMC13295957; doi:10.3390/ani16121890)
Supplement: Supplementary file 1 [file animals-16-01890-s001.zip]

Archive with 1 entries (1 files):
- animals-4346657-supplementary.pdf
